# Supplementary material for: Human settlement of East Polynesia earlier, incremental, and coincident with prolonged South Pacific drought
Source: Proc Natl Acad Sci U S A. 2020 Apr 6;117(16):8813–9. doi: 10.1073/pnas.1920975117 (PMC7183181; doi:10.1073/pnas.1920975117)
Supplement: Supplementary File [file pnas.1920975117.sd01.xls]

## Sheet: READ ME
These are the data files used to generate Figures 2 and 3 in:
Human settlement of East Polynesia earlier, incremental, and coincident with prolonged South Pacific drought
Sear, D.A.*, Allen, M.S., Hassall, J.D., Maloney, A.E., Langdon, P.G., Morrison, A.E., Henderson, A.C.G., Mackay, H., Croudace, I.W., Clarke, C., Sachs, J.P., MacDonald, K., Chiverrell, R.C., Leng, M.J., Cisneros-Dozal, L.M., Fonville, T.
The Age Model Data worksheet provides the input to BACONv2.2 Bayesian model R code.
Precipitation data δ2HDinosterol for Vanuatu and Samoa are from Maloney, A.E. (2018) Tropical South Pacific Paleohydrology from Hydrogen Isotopes in Algal Lipids. Ph.D Dissertation, Oceanography, University of Washington 205pp.

## Sheet: Fig 2 Data Te Roto
Atiu Lake Te Roto Data
Leaf Wax Biomarkers Precip Proxy						Lake Carbon Isotopes (Productivity and C Source)								Geochemistry (Soil Erosion Proxies)						Charcoal (Burning proxy)						Coprastanols (Human/Pig Faecal Indicators)
2sigma	2sigma	Wmean	δ2HC26	Error		2sigma	2sigma	Wmean	d13C	TOC %	%N	C/N		2sigma	2sigma	Wmean	Magnetics	Itrax μXRF		2sigma	2sigma	Wmean	MicroChar	MacroChar		2sigma	2sigma	Wmean	(cop+eipcop)/5a-chol+cop+epicop)	5b-stig+epi-5b-stig)/(5a-stig+5b-stig+epi-5b-stig)
(Year AD)	(Year AD)	(Year AD)				(Year AD)	(Year AD)	(Year AD)						(Year AD)	(Year AD)	(Year AD)	χlf	Ti/inc		(Year AD)	(Year AD)	(Year AD)	No.yr-1	No.yr-1		(Year AD)	(Year AD)	(Year AD)
2014.38	2012.1	2013.48	-191.283	42.2158		2015.1	2012.49	2014.17	-35.8202	25.758	2.046	12.5894		2015.1	2012.49	2014.17	3.9002e-05	0.0559		2014.7	2012.3	2013.5	9	8.33333		1478.88	1331.54	1404	0.304011	0.458075
1996.01	1991.86	1997.53	-137.219	4.3485		2013.77	2011.67	2012.77	-33.4207	10.498	0.869	12.0806		2014.38	2012.1	2013.48	7.2935e-05	0.0969		1951.6	1938.9	1945.1	11.4286	2.41071		1338.72	1191.09	1259.59	0.304576	0.350058
1918.38	1899.61	1913.67	-158.508	3.196		2012.64	2010.21	2011.18	-33.9012	21.274	1.655	12.8544		2013.77	2011.67	2012.77	0.00015106	0.1067		1898.9	1875.8	1887.4	12.4706	1.76471		1187.8	1074.87	1130.07	0.46175	0.492435
1866.01	1770.7	1825.08	-138.321	21.5765		2010.3	2008.71	2009.22	-32.8779	14.403	1.025	14.0517		2013.3	2011	2012.02	0.0001234	0.2434		1878.7	1799.7	1847.5	5.26316	2.63158		1004.37	828.22	929.644	0.454713	0.522312
1817.11	1690.45	1757.18	-155.851	5.1641		2007.82	2007	2006.89	-34.2732	20.4	1.535	13.2899		2012.64	2010.21	2011.18	8.7633e-05	0.2351		1816.7	1690.8	1757.1	7.38095	12.1429		966.354	782.631	883.446	ND	0.380786
1705.62	1570.71	1635.67	-194.147	6.4342		2004.8	2003.51	2004.4	-35.6066	11.539	0.965	11.9575		2011.59	2009.48	2010.25	7.2017e-05	0.1114		1738.1	1601.1	1668.3	6.84211	5		814.368	608.729	705.404	ND	0.202116
1634.63	1515.04	1568.04	-121.8	1.6215		2001.19	1998.3	2001.97	-32.4867	9.964	0.808	12.3317		2010.3	2008.71	2009.22	4.8358e-05	0.1284		1728.9	1590.6	1657.1	40	13.2432		-642.495	-960.527	-843.197	ND	0.162674
1554.83	1451.86	1494.84	-143.457	2.7657		1997.68	1993.54	1999.22	-32.7381	7.099	0.54	13.1463		2009.03	2007.92	2008.09	4.6058e-05	0.0662		1658	1533.3	1589.6	7.4359	2.82051		-1118.63	-1419.9	-1259.61	0.275821	0.189275
1478.88	1331.54	1404	-155.93	5.2265		1994.68	1990.26	1995.5	-32.2042	10.468	0.792	13.2172		2007.82	2007	2006.89	5.4266e-05	0.0915		1549.9	1433.2	1483.7	7.97297	0.945946		-1664.33	-1868.02	-1745.48	0.26719	0.23476
1397.32	1236.86	1315.03	-140.443	7.6135		1992.51	1986.31	1990.09	-31.4981	13.637	1.014	13.4487		2006.5	2005.59	2005.64	7.5073e-05	0.2162		1506.2	1366	1433.3	7.14286	1.25
1303.78	1170.19	1232.01	-164.366	6.8029		1988.89	1981.91	1982.23	-30.853	12.332	0.96	12.8458		2004.8	2003.51	2004.4	8.1241e-05	0.1442		1476.2	1327.4	1401.4	15.5769	13.4615					ND means levels below detection limit.
1200.18	1084.41	1140.99	-175.827	2.2261		1983.1	1976.39	1971.85	-30.0987	10.906	0.837	13.0299		2002.93	2000.91	2003.18	7.037e-05	0.1655		1461.9	1311.5	1385.3	8.49057	3.58491
1057.98	923.131	989.916	-109.214	4.9626		1972.92	1964.97	1959.32	-30.7563	13.647	1.057	12.9111		2001.19	1998.3	2001.97	9.0312e-05	0.1595		1416.8	1259.4	1337.9	6.94915	0.338983
884.209	661.826	763.292	-173.92	5.0694		1957.2	1944.47	1945.1	-29.4851	9.215	0.726	12.6928		1999.41	1995.7	2000.67	0.00012111	0.2211		1368.1	1212.7	1285	3.50877	2.2807
632.811	552.108	607.88	-149.942	5.2974		1938.11	1920.7	1929.68	-29.1112	6.071	0.5	12.142		1997.68	1993.54	1999.22	0.00018381	0.2371		1320.5	1181.2	1245.8	21.6364	3.81818
526.843	354.386	445.95	-150.644	0.3037		1918.38	1899.61	1913.67	-29.4953	8.245	0.623	13.2343		1996.01	1991.86	1997.53	0.00013713	0.3629		1307.7	1172.3	1234.9	8.72727	4
239.109	-107.544	101.695	-151.279	5.0252		1902.27	1879.7	1897.81	-29.08	8.375	0.663	12.632		1994.68	1990.26	1995.5	6.5653e-05	0.1529		1262.9	1149	1200.9	31.7857	1.07143
-18.1643	-568.331	-293.853	-175.061	2.5916		1892.9	1859.44	1882.77	-28.8439	13.372	0.965	13.857		1993.62	1988.41	1993.06	6.8928e-05	0.198		1249.2	1142.2	1189.7	11.6071	8.75
-499.658	-800.077	-702.351	-166.84	4.8232		1888.15	1839.08	1869.17	-28.816	7.174	0.544	13.1875		1992.51	1986.31	1990.09	4.9371e-05	0.1588		1215.2	1102.2	1154.2	43.3871	3.87097
						1884.97	1819.16	1857.58	-29.0585	7.361	0.58	12.6914		1990.96	1984.12	1986.49	4.0685e-05	0.1031		1184.4	1074	1124.3	6.61017	0.338983
						1880.49	1802.72	1848.07	-28.4983	6.993	0.565	12.377		1988.89	1981.91	1982.23	5.6499e-05	0.1071		1162.8	1060.8	1105.9	20.9524	1.11111
						1875.67	1790.73	1839.89	-27.9876	8.08	0.72	11.2222		1986.34	1979.46	1977.34	8.0601e-05	0.1248		1101.6	1015.3	1049.5	8.28947	0.131579
						1871.16	1780.32	1832.4	-29.1152	11.13	0.961	11.5817		1983.1	1976.39	1971.85	0.00011	0.1122		996.3	821.6	915.7	2.94444	0.111111
						1866.01	1770.7	1825.08	-28.5082	6.974	0.562	12.4093		1978.75	1971.9	1965.83	7.8829e-05	0.1685		923.6	703.4	807.9	8.88889	0.15873
						1861.37	1759.94	1817.56	-28.095	9.771	0.814	12.0037		1972.92	1964.97	1959.32	7.6147e-05	0.1239		823.3	615.8	713.3	12.5	0.0925926
						1856.34	1749	1809.7	-27.0938	4.855	0.405	11.9877		1965.66	1955.65	1952.39	8.8941e-05	0.1192		681	564.5	624.1	23.7179	1.28205
						1851.35	1739.38	1801.7	-28.7391	14.736	1.051	14.0209		1957.2	1944.47	1945.1	0.000372	0.153		617.8	539.1	584.6	61.1538	1.53846
						1846.49	1729.54	1793.71	-28.6543	6.923	0.629	11.0064		1947.91	1932.37	1937.51	0.000336	0.2796		602.9	503.1	558.2	8.8	0.2
						1840.66	1720.93	1785.69	-28.239	13.027	0.94	13.8585		1938.11	1920.7	1929.68	0.000272	0.5609		571	418.8	496.3	4.01361	0
						1834.85	1711.99	1777.6	-28.0682	8.584	0.771	11.1336		1928.1	1909.85	1921.7	0.000261	0.3981		542.5	350.7	452.1	3.71622	0.0675676
						1828.01	1702.81	1769.45	-28.5166	10.799	0.803	13.4483		1918.38	1899.61	1913.67	0.000305	0.386		449.3	286.8	373.7	4.85714	0.0816327
						1820.6	1694.67	1761.25	-28.6778	10.749	0.939	11.4473		1909.59	1889.66	1905.68	0.000191	0.3602		343	265.1	300.2	2.89796	0
						1813.63	1686.19	1753.17	-28.4159	8.224	0.765	10.7503		1902.27	1879.7	1897.81	0.000104	0.2734		280.3	49.4	186.6	4.15525	0.0913242
						1806.01	1677.87	1745.31	-28.2607	8.254	0.716	11.5279		1896.78	1869.6	1890.15	0.000105	0.4559		240.6	-91.3	113.6	4.38202	0.149813
						1799.07	1669.09	1737.55	-28.379	12.559	1.023	12.2766		1892.9	1859.44	1882.77	0.000178	0.2179		228.1	-124.4	86.9	5.67669	0.639098
						1792.6	1661.17	1729.81	-28.1795	7.077	0.541	13.0813		1890.15	1849.29	1875.75	0.000221	0.2029		151.9	-349.7	-74.8	3.69668	0.0473934
						1786.65	1653.34	1722.05	-28.4149	12.269	1.102	11.1334		1888.15	1839.08	1869.17	0.000254	0.225		-15	-550.5	-284.6	4.51064	0.0851064
						1780.9	1644.57	1714.13	-28.5243	12.088	0.91	13.2835		1886.59	1828.92	1863.09	0.000226	0.3726		-204.7	-708.9	-476.3	2.44526	0.0729927
						1773.89	1636.7	1706.03	-28.7003	10.774	0.803	13.4172		1884.97	1819.16	1857.58	0.000313	0.2586		-484.2	-795.9	-682.8	5.21008	0
						1766.67	1629.35	1697.85	-28.2022	6.29	0.519	12.1195		1882.93	1810.32	1852.61	0.000457	0.4151
						1758.8	1621.79	1689.76	-27.847	5.525	0.444	12.4437		1880.49	1802.72	1848.07	0.000441	0.2324
						1751.42	1613.97	1681.84	-28.3841	6.941	0.531	13.0716		1877.97	1796.37	1843.86	0.000219	0.2761
						1744.22	1606.09	1674.09	-27.2179	4.518	0.44	10.2682		1875.67	1790.73	1839.89	0.000173	0.4133
						1736.73	1599.15	1666.49	-28.2237	6.847	0.563	12.1616		1873.49	1785.4	1836.1	0.000197	0.32
						1730.06	1592.38	1658.91	-28.6062	12.908	0.896	14.4063		1871.16	1780.32	1832.4	0.000259	0.1797
						1722.32	1585.2	1651.31	-28.5633	7.396	0.682	10.8446		1868.6	1775.51	1828.75	0.000217	0.2123
						1713.91	1578.02	1643.58	-26.9482	6.114	0.603	10.1393		1866.01	1770.7	1825.08	0.000229	0.2102
						1705.62	1570.71	1635.67	-28.8278	5.147	0.734	7.0123		1863.63	1765.52	1821.36	0.000256	0.3026
						1696.93	1564.95	1627.55	-28.6034	5.762	0.803	7.1756		1861.37	1759.94	1817.56	0.000223	0.2886
						1688.38	1558.39	1619.35	-28.6978	5.136	0.818	6.2787		1858.96	1754.27	1813.67	0.000278	0.2141
						1680.55	1551.43	1611.29	-27.7437	6.019	1.128	5.336		1856.34	1749	1809.7	0.000464	0.422
						1672.83	1545.25	1603.39	-28.6543	4.635	0.701	6.612		1853.75	1744.22	1805.7	0.000247	0.2507
						1664.73	1538.21	1595.51	-28.5217	4.401	0.409	10.7604		1851.35	1739.38	1801.7	0.000138	0.2457
						1655.78	1531.69	1587.65	-27.5893	3.664	0.52	7.0462		1849.01	1734.39	1797.7	0.000208	0.6007
						1647.43	1524.6	1579.82	-27.7439	5.978	0.781	7.6543		1846.49	1729.54	1793.71	0.000526	0.4066
						1638.89	1517.84	1571.96	-27.779	11.684	0.958	12.1962		1843.65	1725.1	1789.7	0.000703	0.1853
						1630.56	1512.19	1564.15	-27.5072	13.664	1.247	10.9575		1840.66	1720.93	1785.69	0.000555	0.2151
						1621.87	1505.56	1556.44	-25.4888	8.902	0.701	12.699		1837.74	1716.61	1781.65	0.000224	0.2428
						1610.6	1499.31	1548.73	-25.9195	9.66	0.746	12.9491		1834.85	1711.99	1777.6	0.000224	0.5626
						1598.67	1492.8	1540.81	-25.2787	10.129	0.758	13.3628		1831.64	1707.27	1773.54	0.00025	0.5227
						1586.93	1486.86	1532.3	-25.9353	11.222	0.835	13.4395		1828.01	1702.81	1769.45	0.00021	0.2596
						1576.09	1481.72	1522.76	-25.9651	11.557	0.821	14.0767		1824.29	1698.71	1765.35	0.000294	0.2808
						1567.03	1474.83	1512.19	-26.6647	14.857	1.369	10.8524		1820.6	1694.67	1761.25	0.000372	0.4274
						1558.71	1461.66	1500.78	-26.8163	15.912	1.467	10.8466		1817.11	1690.45	1757.18	0.000373	0.267
						1550.9	1441.16	1488.8	-25.0463	11.184	0.855	13.0807		1813.63	1686.19	1753.17	0.000359	0.3412
						1541.88	1420.57	1476.61	-24.5108	9.216	0.95	9.7011		1809.91	1682.05	1749.22	0.000294	0.4776
						1532.44	1402.2	1464.53	-25.2413	12.403	1.093	11.3477		1806.01	1677.87	1745.31	0.000341	0.5029
						1523.46	1386.03	1452.83	-25.4781	12.813	1.19	10.7672		1802.37	1673.52	1741.43	0.000477	0.421
						1513.74	1373.32	1441.58	-25.8222	15.308	1.383	11.0687		1799.07	1669.09	1737.55	0.000425	0.3239
						1503.85	1361.6	1430.56	-24.7653	13.533	1.343	10.0767		1795.87	1664.96	1733.67	0.0001	0.4325
						1494.29	1349.75	1419.78	-24.7445	15.663	1.501	10.435		1792.6	1661.17	1729.81	0.000202	0.3975
						1483.86	1337.79	1409.25	-24.1236	12.461	1.182	10.5423		1789.47	1657.4	1725.95	0.000196	0.2374
						1474.24	1325.49	1398.71	-24.7318	10.696	0.976	10.959		1786.65	1653.34	1722.05	0.000132	0.2723
						1464.97	1313.55	1388.04	-24.3708	8.977	0.638	14.0705		1783.96	1648.96	1718.12	0.000326	0.3516
						1455.88	1300.21	1377.22	-24.3102	11.464	0.813	14.1009		1780.9	1644.57	1714.13	0.0006	0.262
						1445.7	1286.78	1366.2	-23.5752	11.797	1.081	10.913		1777.45	1640.52	1710.1	0.000371	0.346
						1433.97	1275.24	1354.97	-24.423	12.452	1.157	10.7623		1773.89	1636.7	1706.03	0.000313	0.6122
						1422.66	1264.53	1343.59	-24.226	10.216	0.971	10.5211		1770.35	1633.07	1701.93	0.00045	0.701
						1411.83	1254.04	1332.08	-23.9964	8.207	0.779	10.5353		1766.67	1629.35	1697.85	0.000408	0.2892
						1402.14	1242.4	1320.65	-23.7263	10.169	0.837	12.1493		1762.77	1625.51	1693.79	0.000489	0.5147
						1392.44	1231.96	1309.46	-24.2538	8.738	0.62	14.0935		1758.8	1621.79	1689.76	0.00031	0.4712
						1382.59	1223.38	1298.49	-24.544	8.345	0.692	12.0592		1754.98	1617.95	1685.78	0.000124	0.6025
						1371.26	1214.72	1287.53	-25.4362	6.454	0.668	9.6617		1751.42	1613.97	1681.84	0.000197	0.5979
						1358.35	1205.83	1276.4	-23.7814	6.395	0.617	10.3647		1747.92	1609.96	1677.94	0.000466	0.3165
						1345.38	1195.87	1265.17	-24.6459	5.795	0.471	12.3036		1744.22	1606.09	1674.09	0.000809	0.2952
						1331.8	1186.82	1254.04	-25.0582	8.009	0.664	12.0617		1740.38	1602.58	1670.27	0.000572	0.4
						1317.83	1178.82	1243.05	-24.8449	6.872	0.482	14.2573		1736.73	1599.15	1666.49	0.000168	0.5858
						1303.78	1170.19	1232.01	-25.4335	6.589	0.465	14.1699		1733.38	1595.79	1662.7	0.000212	0.8612
						1288.47	1162.89	1220.77	-24.5897	7.28	0.511	14.2466		1730.06	1592.38	1658.91	0.000217	0.2714
						1273.51	1155.6	1209.42	-25.3437	4.977	0.34	14.6382		1726.41	1588.75	1655.12	0.000122	0.2633
						1259.5	1147.79	1198.11	-24.9343	5.83	0.428	13.6215		1722.32	1585.2	1651.31	0.000124	0.4387
						1247.14	1138.28	1186.73	-24.7433	8.161	0.548	14.8923		1718.06	1581.7	1647.47	0.000201	0.262
						1235.61	1126.08	1175.1	-24.5409	5.758	0.452	12.7389		1713.91	1578.02	1643.58	0.000286	0.2514
						1223.72	1112.29	1163.4	-24.7918	7.398	0.528	14.0114		1709.8	1574.2	1639.65	0.000344	0.2956
						1212.3	1097.22	1152.01	-24.8961	7.254	0.507	14.3077		1705.62	1570.71	1635.67	0.000285	0.387
						1200.18	1084.41	1140.99	-24.4407	8.637	0.562	15.3683		1701.33	1567.72	1631.63	0.000209	0.4319
						1187.8	1074.87	1130.07	-24.9822	6.514	0.494	13.1862		1696.93	1564.95	1627.55	0.000238	0.5071
						1175.17	1066.33	1118.77	-24.7907	8.165	0.564	14.477		1692.52	1561.87	1623.44	0.000307	0.3915
						1161.33	1058.86	1106.4	-24.8105	7.989	0.565	14.1398		1688.38	1558.39	1619.35	0.000319	0.3168
						1146.37	1051.02	1092.17	-24.4304	9.154	0.639	14.3255		1684.45	1554.76	1615.29	0.000331	0.4252
						1129.59	1043.09	1075.11	-24.2218	6.872	0.596	11.5302		1680.55	1551.43	1611.29	0.000271	0.5488
						1111.23	1031.12	1054.51	-25.0663	7.033	0.474	14.8376		1676.66	1548.43	1607.32	0.000279	0.5002
						1091.53	1001.47	1030.65	-22.6758	6.479	0.609	10.6388		1672.83	1545.25	1603.39	0.000299	0.5532
						1069.79	951.285	1004.06	-23.6755	8.341	0.682	12.2302		1668.96	1541.77	1599.45	0.000295	0.4541
						1045.4	895.701	975.314	-29.5324	17.629	1.267	13.914		1664.73	1538.21	1595.51	0.000285	0.5958
						1018.27	847.694	945.07	-29.458	21.434	1.652	12.9746		1660.24	1534.89	1591.57	0.000218	0.5747
						990.818	811.464	914.163	-30.1432	21.612	1.479	14.6126		1655.78	1531.69	1587.65	0.000178	0.5039
						966.354	782.631	883.446	-29.0355	16.636	1.279	13.007		1651.54	1528.28	1583.74	0.000144	0.5174
						947.179	755.14	853.718	-31.3195	21.555	1.562	13.7996		1647.43	1524.6	1579.82	0.000135	0.608
						932.115	726.927	825.746	-29.9302	18.278	1.483	12.325		1643.22	1521.01	1575.88	9.98e-05	0.61
						916.374	700.303	799.784	-31.2772	23.7	1.616	14.6658		1638.89	1517.84	1571.96	5.43e-05	0.4602
						895.889	674.546	775.238	-31.8363	23.634	1.719	13.7487		1634.63	1515.04	1568.04	4.83e-05	0.4304
						871.771	649.497	751.467	-31.9354	20.803	1.427	14.5781		1630.56	1512.19	1564.15	6.69e-05	0.4681
						844.767	627.314	728.104	-31.3521	14.916	0.941	15.8512		1626.46	1508.99	1560.28	0.000191	0.3952
						814.368	608.729	705.404	-30.9051	18.799	1.194	15.7446		1621.87	1505.56	1556.44	0.000164	0.4244
						779.426	593.713	683.866	-32.7115	26.665	1.898	14.049		1616.5	1502.35	1552.59	0.000198	0.3424
						741.5	581.774	664.022	-32.7223	21.094	1.363	15.4762		1610.6	1499.31	1548.73	0.00025	0.386
						703.854	571.241	646.188	-31.3175	15.74	1.052	14.962		1604.57	1496.07	1544.81	0.000193	0.4366
						669.521	562.543	630.04	-28.7291	13.77	0.708	19.4492		1598.67	1492.8	1540.81	7.61e-05	0.3121
						642.389	555.344	615.083	-31.164	15.85	0.889	17.829		1592.8	1489.71	1536.66	7.99e-05	0.2721
						626.243	549.304	600.765	-29.7193	16.687	0.96	17.3823		1586.93	1486.86	1532.3	7.4e-05	0.2447
						619.359	544.572	586.489	-30.8485	17.298	1.067	16.2118		1581.3	1484.32	1527.67	0.000132	0.2941
						613.594	533.927	571.563	-32.26	15.358	0.952	16.1324		1576.09	1481.72	1522.76	8.78e-05	0.3594
						606.575	509.895	555.194	-32.4935	18.308	1.111	16.4788		1571.4	1478.69	1517.6	5.63e-05	0.2037
						598.03	475.771	536.608	-31.2411	17.193	1.072	16.0382		1567.03	1474.83	1512.19	4.42e-05	0.2004
						586.42	438.57	515.095	-30.22	14.83	0.826	17.954		1562.77	1469.47	1506.58	4.86e-05	0.1596
						569.709	401.066	490.12	-31.7203	24.346	1.7	14.3212		1558.71	1461.66	1500.78	5.85e-05	0.1922
						543.786	368.047	461.568	-31.4355	20.349	1.416	14.3708		1554.83	1451.86	1494.84	8.81e-05	0.217
						507.486	342.478	429.434	-30.5662	10.413	0.624	16.6875		1550.9	1441.16	1488.8	0.000215	0.2464
						462.675	321.662	393.725	-32.1362	18.085	1.275	14.1843		1546.58	1430.6	1482.71	0.000273	0.2956
						412.749	299.475	354.661	-30.1792	19.46	1.181	16.4776		1541.88	1420.57	1476.61	0.000151	0.4211
						364.046	266.499	312.601	-30.4728	20.16	1.298	15.5316		1537.09	1411.13	1470.53	7.18e-05	0.3207
						324.336	211.655	268.038	-30.4457	18.77	1.289	14.5617		1532.44	1402.2	1464.53	6.55e-05	0.2495
						296.138	132.14	221.665	-30.3687	16.834	1.043	16.14		1527.99	1393.78	1458.62	5.26e-05	0.2741
						273.772	35.6433	174.162	-31.0826	21.802	1.435	15.193		1523.46	1386.03	1452.83	5.17e-05	0.2321
						250.819	-61.7672	125.97	-30.3871	19.573	1.274	15.3634		1518.7	1379.2	1447.17	6.01e-05	0.1666
						227.493	-150.29	77.3381	-30.6777	21.32	1.446	14.7441		1513.74	1373.32	1441.58	6.06e-05	0.1784
						204.571	-225.331	28.4224	-30.9387	22.058	1.422	15.512		1508.71	1367.56	1436.04	5.4e-05	0.2023
						179.879	-286.412	-20.7413	-30.7031	23.749	1.531	15.5121		1503.85	1361.6	1430.56	6.63e-05	0.2519
						150.597	-337.656	-70.1466	-31.1019	20.418	1.195	17.0862		1499.13	1355.62	1425.13	9.55e-05	0.221
						115.472	-386.457	-119.765	-32.1875	23.41	1.45	16.1448		1494.29	1349.75	1419.78	0.000108	0.2143
						77.3239	-438.12	-169.529	-29.339	26.098	1.43	18.2503		1489.14	1343.89	1414.5	8.96e-05	0.2735
						39.3978	-491.933	-219.335	-29.7344	27.182	1.56	17.4244		1483.86	1337.79	1409.25	0.000155	0.3814
						1.51584	-543.984	-269.057	-29.5975	20.959	1.084	19.3349		1478.88	1331.54	1404	0.000199	0.2722
						-38.8786	-591.029	-318.593	-29.9974	24.328	1.176	20.6871		1474.24	1325.49	1398.71	8.85e-05	0.3125
						-84.428	-630.724	-367.904	-29.5309	24.835	1.131	21.9584		1469.64	1319.61	1393.39	0.000105	0.3398
						-134.286	-665.129	-417.23	-27.9947	22.577	1.114	20.2666		1464.97	1313.55	1388.04	8.16e-05	0.229
						-187.887	-696.605	-466.918	-28.2372	19.183	0.817	23.4798		1460.41	1307.07	1382.65	5.11e-05	0.1731
						-246.109	-725.995	-517.242	-28.0057	25.328	1.128	22.4539		1455.88	1300.21	1377.22	2.93e-05	0.1378
						-310.841	-752.845	-568.444	-27.2581	36.272	1.379	26.3031		1451.07	1293.31	1371.73	2.56e-05	0.1811
						-383.804	-773.714	-620.834	-26.5943	29.707	1.253	23.7087		1445.7	1286.78	1366.2	2.6e-05	0.1731
						-462.399	-790.003	-674.762	-29.0294	20.432	1.027	19.8948		1439.85	1280.82	1360.61	2.87e-05	0.1698
						-533.299	-815.724	-730.263	-28.023	39.5	1.5	26.3333		1433.97	1275.24	1354.97	2.65e-05	0.1738
						-591.165	-874.688	-786.674	-26.9431	19.318	1.035	18.6647		1428.25	1269.8	1349.3	2.46e-05	0.1813
						-642.495	-960.527	-843.197	-28.9501	24.986	1.567	15.9451		1422.66	1264.53	1343.59	3.77e-05	0.194
														1417.14	1259.39	1337.85	3.5e-05	0.1918
														1411.83	1254.04	1332.08	2.51e-05	0.2511
														1406.87	1248.29	1326.34	2.51e-05	0.2338
														1402.14	1242.4	1320.65	2.13e-05	0.2575
														1397.32	1236.86	1315.03	2.31e-05	0.2104
														1392.44	1231.96	1309.46	4.19e-05	0.2136
														1387.57	1227.61	1303.96	5.5e-05	0.2128
														1382.59	1223.38	1298.49	3.84e-05	0.3169
														1377.21	1219.03	1293.03	2.7e-05	0.2442
														1371.26	1214.72	1287.53	2.4e-05	0.2108
														1364.89	1210.41	1281.99	2.94e-05	0.2106
														1358.35	1205.83	1276.4	3.77e-05	0.2063
														1351.84	1200.91	1270.79	7.5e-05	0.1842
														1345.38	1195.87	1265.17	7.56e-05	0.3164
														1338.72	1191.09	1259.59	3.61e-05	0.3134
														1331.8	1186.82	1254.04	4.08e-05	0.2183
														1324.76	1182.89	1248.54	4.36e-05	0.1644
														1317.83	1178.82	1243.05	2.51e-05	0.1928
														1310.93	1174.48	1237.54	2.51e-05	0.1851
														1303.78	1170.19	1232.01	2.71e-05	0.1647
														1296.23	1166.33	1226.41	3.35e-05	0.1608
														1288.47	1162.89	1220.77	4.19e-05	0.1591
														1280.85	1159.39	1215.09	3.46e-05	0.1726
														1273.51	1155.6	1209.42	2.88e-05	0.1941
														1266.37	1151.71	1203.76	3.01e-05	0.1609
														1259.5	1147.79	1198.11	3.22e-05	0.1404
														1253.07	1143.43	1192.45	3.64e-05	0.1554
														1247.14	1138.28	1186.73	3.54e-05	0.1633
														1241.42	1132.4	1180.94	7.77e-05	0.1425
														1235.61	1126.08	1175.1	0.00026	0.2025
														1229.64	1119.42	1169.24	0.000272	0.8022
														1223.72	1112.29	1163.4	0.000144	0.7621
														1217.98	1104.73	1157.65	0.000132	0.3993
														1212.3	1097.22	1152.01	0.000113	0.7114
														1206.37	1090.35	1146.46	7.82e-05	0.5849
														1200.18	1084.41	1140.99	5.03e-05	0.4163
														1193.93	1079.39	1135.55	5.19e-05	0.2973
														1187.8	1074.87	1130.07	0.000101	0.3656
														1181.63	1070.52	1124.51	0.000162	0.7258
														1175.17	1066.33	1118.77	0.000128	0.8479
														1168.38	1062.48	1112.77	3.11e-05	0.6388
														1161.33	1058.86	1106.4	1.95e-05	0.2911
														1154.04	1055.03	1099.58	1.5e-05	0.3286
														1146.37	1051.02	1092.17	1.81e-05	0.265
														1138.22	1047.11	1084.05	1.89e-05	0.3352
														1129.59	1043.09	1075.11	8.23e-06	0.4111
														1120.57	1038.17	1065.25	3.86e-06	0.2371
														1111.23	1031.12	1054.51	5.16e-06	0.0594
														1101.58	1019.52	1042.95	1.66e-06	0.3047
														1091.53	1001.47	1030.65	2.88e-06	0.177
														1080.95	978.084	1017.66	1.23e-06	0.1998
														1069.79	951.285	1004.06	5.17e-07	0.1668
														1057.98	923.131	989.916	3.27e-06	0.0698
														1045.4	895.701	975.314	2.06e-06	0.114
														1032.08	870.327	960.332	6.55e-07	0.0919
														1018.27	847.694	945.07	1.47e-06	0.1104
														1004.37	828.22	929.644	1.01e-06	0.1015
														990.818	811.464	914.163	1.92e-06	0.1083
														978.047	796.548	898.73	7.26e-06	0.1382
														966.354	782.631	883.446	8.66e-06	0.114
														956.052	769.013	868.409	1.05e-05	0.1207
														947.179	755.14	853.718	2.15e-05	0.0804
														939.37	740.987	839.469	2.29e-05	0.1163
														932.115	726.927	825.746	2.56e-05	0.1382
														924.69	713.383	812.546	2.48e-05	0.1287
														916.374	700.303	799.784	2.26e-05	0.0805
														906.702	687.413	787.375	1.47e-05	0.1412
														895.889	674.546	775.238	9.84e-06	0.1363
														884.209	661.826	763.292	9.89e-06	0.1034
														871.771	649.497	751.467	1.09e-05	0.1103
														858.614	637.913	739.73	1.39e-05	0.1775
														844.767	627.314	728.104	1.85e-05	0.1647
														830.092	617.62	716.641	1.57e-05	0.2428
														814.368	608.729	705.404	5.91e-06	0.2914
														797.431	600.733	694.457	2.79e-06	0.1345
														779.426	593.713	683.866	3.23e-06	0.1017
														760.639	587.496	673.698	5.51e-06	0.0952
														741.5	581.774	664.022	9.45e-06	0.1376
														722.445	576.356	654.865	1.17e-05	0.1628
														703.854	571.241	646.188	1.48e-05	0.2345
														686.076	566.599	637.932	2.76e-05	0.1803
														669.521	562.543	630.04	2.67e-05	0.2853
														654.751	558.851	622.446	2.5e-05	0.3518
														642.389	555.344	615.083	2.78e-05	0.1931
														632.811	552.108	607.88	2.25e-05	0.2937
														626.243	549.304	600.765	1.76e-05	0.2086
														622.191	546.948	593.661	1.74e-05	0.2109
														619.359	544.572	586.489	1.88e-05	0.1521
														616.627	540.823	579.157	1.37e-05	0.2611
														613.594	533.927	571.563	1.2e-05	0.2392
														610.233	523.512	563.608	8.14e-06	0.1995
														606.575	509.895	555.194	8.96e-06	0.1283
														602.572	493.617	546.224	1.29e-05	0.128
														598.03	475.771	536.608	1.49e-05	0.1924
														592.693	457.346	526.258	1.92e-05	0.1639
														586.42	438.57	515.095	1.53e-05	0.2533
														578.934	419.633	503.055	1.17e-05	0.1686
														569.709	401.066	490.12	8.94e-06	0.172
														558.109	383.637	476.291	1.13e-05	0.1988
														543.786	368.047	461.568	1.54e-05	0.1698
														526.843	354.386	445.95	2.77e-05	0.1965
														507.486	342.478	429.434	1.75e-05	0.285
														485.996	331.81	412.02	1.14e-05	0.3377
														462.675	321.662	393.725	7.92e-06	0.1867
														438.006	311.238	374.59	8.99e-06	0.2224
														412.749	299.475	354.661	7.8e-06	0.242
														387.762	285.074	333.982	8.51e-06	0.1217
														364.046	266.499	312.601	8.71e-06	0.1181
														342.642	242.192	290.59	1.02e-05	0.1726
														324.336	211.655	268.038	8.59e-06	0.1828
														308.994	174.907	245.033	1.01e-05	0.1865
														296.138	132.14	221.665	7.17e-06	0.2081
														284.793	84.863	198.017	4.92e-06	0.1848
														273.772	35.6433	174.162	4.68e-06	0.2012
														262.435	-13.662	150.136	4.48e-06	0.1537
														250.819	-61.7672	125.97	2.7e-06	0.1202
														239.109	-107.544	101.695	1.99e-06	0.1373
														227.493	-150.29	77.3381	1.31e-06	0.1242
														216.059	-189.639	52.9125	-1.77e-07	0.1494
														204.571	-225.331	28.4224	8.6e-09	0.1216
														192.624	-257.487	3.87062	-2.52e-07	0.111
														179.879	-286.412	-20.7413	-3.98e-07	0.1308
														165.994	-312.806	-45.414	7.99e-07	0.0924
														150.597	-337.656	-70.1466	-5.2e-07	0.1201
														133.64	-361.944	-94.933	-2.75e-06	0.1666
														115.472	-386.457	-119.765	-2.02e-06	0.11
														96.5402	-411.802	-144.634	-1.23e-06	0.1046
														77.3239	-438.12	-169.529	-4.18e-06	0.0723
														58.2296	-465.005	-194.435	-5.15e-06	0.137
														39.3978	-491.933	-219.335	-2.48e-06	0.0835
														20.5901	-518.396	-244.214	-1.26e-06	0.0769
														1.51584	-543.984	-269.057	-1.67e-06	0.0672
														-18.1643	-568.331	-293.853	-2.63e-06	0.1382
														-38.8786	-591.029	-318.593	-2.34e-06	0.1191
														-61.0074	-611.75	-343.271	-4.14e-06	0.0732
														-84.428	-630.724	-367.904	-3.09e-06	0.0834
														-108.89	-648.389	-392.541	-3.47e-06	0.0622
														-134.286	-665.129	-417.23	-3.56e-06	0.0747
														-160.592	-681.165	-442.011	-2.19e-06	0.081
														-187.887	-696.605	-466.918	-6.15e-07	0.0757
														-216.325	-711.513	-491.985	-2.15e-06	0.0658
														-246.109	-725.995	-517.242	-4.13e-06	0.1181
														-277.516	-739.931	-542.716	-4.47e-06	0.0902
														-310.841	-752.845	-568.444	-3.25e-06	0.0542
														-346.266	-764.143	-594.469	-1.71e-06	0.0656
														-383.804	-773.714	-620.834	-9.31e-07	0.0402
														-423.094	-782.028	-647.583	2.64e-07	0.0774
														-462.399	-790.003	-674.762	1.18e-06	0.0733
														-499.658	-800.077	-702.351	-1.88e-07	0.1004
														-533.299	-815.724	-730.263	-1.35e-06	0.0947
														-563.571	-840.458	-758.403	8.6e-07	0.058
														-591.165	-874.688	-786.674	3.23e-06	0.0391
														-617.053	-915.676	-814.974	1.46e-06	0.0679

## Sheet: Fig 3 Hydroclimate
Hydroclimate Proxy Data
Atiu Te Roto						Samoa Lanoto'o
2sigma	2sigma	Wmean	δ2H-C26	Analytical_SD		1 sigma	1sigma	Wmean	Age error	δ2Hdinosterol	Analytical_SD	ppt	Error		1 sigma	1sigma	Wmean	Age error	δ2Hdinosterol	Analytical_SD	ppt	Error
(Year AD)	(Year AD)	(Year AD)				(Year AD)	(Year AD)	(Year AD)	(Years)			(mm/day)	mm/day)		(Year AD)	(Year AD)	(Year AD)	(Years)			(mm/day)	mm/day)
2014.38	2012.1	2013.48	-191.283	42.2158		2013	2012	2013	0.5	-286	8	6.19835	2.32218		2014	2012	2013	2	-266	7	4.54545	1.94634
1996.01	1991.86	1997.53	-137.219	4.3485		1993	1992	1992	0.5	-279.8	5.5	5.68595	2.16131		2012	2010	2011	2	-266.8	3.3	4.61157	1.88076
1918.38	1899.61	1913.67	-158.508	3.196		1963	1962	1963	0.5	-282.6	5.5	5.91736	2.22067		2010	2008	2009	2	-265.1	1.7	4.47107	1.83263
1866.01	1770.7	1825.08	-138.321	21.5765		1911	1905	1908	3	-274.2	9.1	5.22314	2.18191		1997	1991	1994	6	-276.6	2.8	5.42149	2.02924
1817.11	1690.45	1757.18	-155.851	5.1641		1831	1801	1816	15	-274.7	2.9	5.26446	2.03479		1996	1985	1990	11	-282	2	5.86777	2.11702
1705.62	1570.71	1635.67	-194.147	6.4342		1757	1619	1681	69	-266.8	6.4	4.61157	1.99023		1977	1956	1967	21	-266.2	3.9	4.56198	1.88254
1634.63	1515.04	1568.04	-121.8	1.6215		1481	1455	1467	13	-272.1	9.7	5.04959	2.17931		1947	1857	1907	90	-279.5	3.3	5.66116	2.08343
1554.83	1451.86	1494.84	-143.457	2.7657		1408	1369	1388	19.5	-270.2	6.9	4.89256	2.03707		1917	1805	1864	112	-267.2	6.6	4.64463	1.9579
1478.88	1331.54	1404	-155.93	5.2265		1375	1324	1349	25.5	-278.1	8	5.54545	2.19401		1884	1742	1817	142	-274.8	2.9	5.27273	2.00442
1397.32	1236.86	1315.03	-140.443	7.6135		1324	1256	1289	34	-275	8.4	5.28926	2.17871		1846	1691	1770	155	-267	2.1	4.6281	1.86699
1303.78	1170.19	1232.01	-164.366	6.8029		1263	1094	1181	84.5	-272.4	6.6	5.07438	2.07881		1802	1643	1723	159	-265.4	2.4	4.49587	1.8505
1200.18	1084.41	1140.99	-175.827	2.2261		1089	1012	1049	38.5	-255.4	2.3	3.66942	1.73241		1755	1598	1676	157	-263.5	4.1	4.33884	1.85007
1057.98	923.131	989.916	-109.214	4.9626		949	793	874	78	-270.4	7.1	4.90909	2.05185		1705	1559	1630	146	-268.7	3.9	4.7686	1.9142
884.209	661.826	763.292	-173.92	5.0694		803	589	698	107	-256.7	11.7	3.77686	2.03659		1645	1523	1582	122	-266.1	2.3	4.55372	1.85662
632.811	552.108	607.88	-149.942	5.2974		589	459	523	65	-271.1	16.2	4.96694	2.45539		1599	1489	1538	110	-271.5	4	5	1.96754
526.843	354.386	445.95	-150.644	0.3037		411	199	307	106	-268.5	6.6	4.75207	2.01291		1546	1461	1495	85	-274.9	4.9	5.28099	2.04508
239.109	-107.544	101.695	-151.279	5.0252		152	-281	-61	216.5	-274.9	6.8	5.28099	2.12096		1462	1435	1449	27	-274.8	5.7	5.27273	2.04639
-18.1643	-568.331	-293.853	-175.061	2.5916											1434	1310	1382	124	-270.5	1.8	4.91736	1.92121
-499.658	-800.077	-702.351	-166.84	4.8232											1387	1232	1312	155	-273.8	2.2	5.19008	1.98317
															1320	1168	1243	152	-266.6	3.5	4.59504	1.88479
															1232	1102	1175	130	-277	0.5	5.45455	2.0231
															1185	1024	1114	161	-258.5	3.4	3.92562	1.7582
															1139	956	1054	183	-280.9	3.9	5.77686	2.11935
															1087	894	994	193	-277.9	3.2	5.52893	2.06219
															1029	836	934	193	-275.3	3.6	5.31405	2.01767
															966	785	875	181	-292.8	4.7	6.76033	2.35164
															907	724	817	183	-293.6	5.5	6.82645	2.37833
															853	667	762	186	-286.2	2.3	6.21488	2.19384
															802	608	707	194	-288.6	1	6.41322	2.23193
															751	553	652	198	-284	3	6.03306	2.156
															691	504	596	187	-284.5	4.1	6.07438	2.18741
															627	457	541	170	-286.3	4.2	6.22314	2.22504
															564	416	486	148	-275.6	5.6	5.33884	2.06167
															519	337	430	182	-294	1.4	6.8595	2.33171
															476	276	380	200	-291.9	3.9	6.68595	2.31675
															428	217	325	211	-279.7	6.1	5.67769	2.14275
															373	164	270	209	-289.4	3.3	6.47934	2.26943
															316.098	115.823	224.13	200.275	-293.3	2.2	6.80165	2.32607
															253.992	75.8267	169.486	178.165	-292.1	4.2	6.70248	2.32169

## Sheet: Age Model Data
Atiu Cook Islands											Lanoto'o, Samoa								Emoatul, Efate, Vanuatu
labID	age	error	depth	cc	d.R	d.STD	t.a	t.b			labID	age		error	depth	cc	notes		labID	age	error	depth	cc	notes
surface	-64	1	0	0	0	0	33	34			Surface	-64	0.25	1	0	0	surface		VAN_3474-1	-65	1	0.25	0	surface
TER-U2_2-3	-62.92	1	2.5	0	0	0	33	34	210Pb		LAN14Pb1	-58	0.25	1	1	0	210Pb		VAN_3508-1	-64.6703	1	0.75	0	210Pb
TER-U2_4-5	-61.87	1	4.5	0	0	0	33	34	210Pb		LAN14Pb2	-55	0.25	1	1.5	0	210Pb		VAN_3537-1	-64.4905	1	1.25	0	210Pb
TER-U2_5-6	-60.83	1	5.5	0	0	0	33	34	210Pb		LAN14Pb3	-52	0.25	1	2	0	210Pb		VAN_3537-2	-64.1771	1	1.75	0	210Pb
TER-U2_7-8	-59.96	1	7.5	0	0	0	33	34	210Pb		LAN14Pb4	-49	0.25	1	2.5	0	210Pb		VAN_3508-2	-63.9316	1	2.25	0	210Pb
TER-U2_8-9	-58.74	1	8.5	0	0	0	33	34	210Pb		LAN14Pb5	-45	0.25	1	3	0	210Pb		VAN_3537-3	-63.5688	1	2.75	0	210Pb
TER-U2_9-10	-56.84	0.2	9.5	0	0	0	33	34	210Pb		LAN14Pb6	-41	0.25	1	3.5	0	210Pb		VAN_3537-4	-63.0732	1	3.25	0	210Pb
TER-U2_10-11	-55.11	1.76	10.5	0	0	0	33	34	210Pb		LAN14Pb7	-39	0.25	1	4	0	210Pb		VAN_3537-5	-62.1998	1	3.75	0	210Pb
TER-U2_11-12	-53.89	2.11	11.5	0	0	0	33	34	210Pb		LAN14Pb8	-39	0.25	1	4.5	0	210Pb		VAN_3474-2	-61.2505	1	4.25	0	210Pb
TER-U2_12-13	-51.3	1.76	12.5	0	0	0	33	34	210Pb		LAN14Pb9	-37	0.25	1	5	0	210Pb		VAN_3537-6	-60.5248	1	4.75	0	210Pb
TER-U2_13-14	-48.53	2.28	13.5	0	0	0	33	34	210Pb		LAN14Pb10	-34	0.25	1	5.5	0	210Pb		VAN_3537-7	-59.7148	1.05703	5.25	0	210Pb
TER-U2_14-15	-46.97	1.93	14.5	0	0	0	33	34	210Pb		LAN14Pb11	-31	0.25	1	6	0	210Pb		VAN_3537-8	-58.5644	1.28711	5.75	0	210Pb
TER-U2_15-16	-43.69	2.31	15.5	0	0	0	33	34	210Pb		LAN14Pb12	-27	0.25	1	6.5	0	210Pb		VAN_3508-3	-57.0026	1.59948	6.25	0	210Pb
TER-U2_16-17	-41.61	2.27	16.5	0	0	0	33	34	210Pb		LAN14Pb13	-21	0.25	1	7	0	210Pb		VAN_3537-9	-56.262	1.7476	6.75	0	210Pb
TER-U2_19-20	-38.84	2.45	19.5	0	0	0	33	34	210Pb		LAN14Pb14	-17	0.25	1	7.5	0	210Pb		VAN_3537-10	-55.5642	1.88715	7.25	0	210Pb
TER-U2_20-21	-35.72	3.15	21.5	0	0	0	33	34	210Pb		LAN14Pb15	-12	0.25	1	8.5	0	210Pb		VAN_3537-11	-54.3953	2.12095	7.75	0	210Pb
TER-U2_22-23	-31.22	3.15	22.5	0	0	0	33	34	210Pb		LAN14Pb16	-3	0.25	1	9	0	210Pb		VAN_3474-3	-53.5014	2.29972	8.25	0	210Pb
TER-U2_23-24	-26.21	3.66	23.5	0	0	0	33	34	210Pb		LAN14Pb17	2	0.25	1	9.5	0	210Pb		VAN_3537-12	-52.7522	2.44956	8.75	0	210Pb
TER-U2_24-25	-22.24	4.68	24.5	0	0	0	33	34	210Pb		LAN14Pb18	7	0.25	2	10	0	210Pb		VAN_3537-13	-51.8317	2.63367	9.25	0	210Pb
TER-U2_25-26	-15.33	4.67	25.5	0	0	0	33	34	210Pb		LAN14Pb19	25	0.25	5	11	0	210Pb		VAN_3537-14	-50.4707	2.90586	9.75	0	210Pb
TER-U2_26-27	-8.42	6.56	26.5	0	0	0	33	34	210Pb		LAN14Pb20	42	0.25	6	12	0	210Pb		VAN_3508-4	-48.3195	3.33611	10.5	0	210Pb
TER-U2_27-28	2.29	5.67	27.5	0	0	0	33	34	210Pb		LAN14Pb21	65	0.25	5	13	0	210Pb		VAN_3537-15	-46.6778	3.66445	11.5	0	210Pb
TER-U2_28-29	11.44	8.42	28.5	0	0	0	33	34	210Pb		LAN14-U2 24-25cm	540	0.25	15	24.5	3	Plant macrofossil		VAN_3474-4	-45.0587	3.98826	12.5	0	210Pb
TER-U2_29-30	36.83	11.48	29.5	0	0	0	33	34	210Pb		LAN14-1-1 20-22cm	1096	0.25	35	45.5	3	Bulk		VAN_3537-16	-43.1898	4.36204	13.5	0	210Pb
TER-U2_32-33	57.04	4	32.5	0	0	0	33	34	210Pb		LAN14-1-1 31-32cm	1630	0.25	30	56.5	3	Wood		VAN_3508-5	-40.8038	4.83924	14.5	0	210Pb
T1-2_15-16	335	15	124.5	3	0	0	3	4	macro(disturbed? Zone)		LAN14-1-1 45-46cm	2570	0.25	30	70.5	3	Plant		VAN_3537-17	-37.3883	5.52233	15.5	0	210Pb
T1-2_18-19	427	37	127.5	3	0	0	33	34	bulk		LAN14-1-1 54-55cm	2453	0.25	37	79.5	3	Bulk		VAN_3474-5	-33.8601	6.22798	16.5	0	210Pb
T1-3 11.5	895	40	182.5	3	0	0	33	34	Macro		LAN14-1-1 61-62cm	2700	0.25	20	86.5	3	Plant macrofossil		VAN_3537-18	-29.3206	7.13588	17.5	0	210Pb
T1-3 31.5	895	60	202.5	3	0	0	33	34	Macro		LAN14-2-1 30-31cm	3607	0.25	44	108.5	3	Bulk		VAN_3508-6	-25.2007	7.95985	18.5	0	210Pb
T1-2_94-95	846	37	202.5	3	0	0	3	4	bulk (disturbed? Zone)		LAN14-2-1 60-61cm	4497	0.25	48	138.5	3	Bulk		VAN_3537-19	-19.2176	9.15649	19.5	0	210Pb
T1-3_42-44_45-48	1249	37	214.75	3	0	0	33	34	mixed macro		LAN14-1-2 13-14cm	4064	0.25	35	128.5	3	Bulk		VAN_3474-6-L	-10.3272	10.9346	20.5	0	210Pb
T1-3_68-69	1664	35	238.5	3	0	0	33	34	bulk		LAN14-1-2 35-36cm	4638	0.25	36	150.5	3	Bulk		VAN_3537-20	0.442091	13.0884	21.5	0	210Pb
T1-3_74-75	1465	20	244.5	3	0	0	33	34	macro		LAN14-1-2 43-44cm	5071	0.25	48	157.5	3	Bulk		VAN_3508-7	11.8111	15.3622	22.5	0	210Pb
T1-3_91-92	2023	37	262.5	3	0	0	33	34	bulk		LAN14-1-2 57-58cm	5768	0.25	38	172.5	3	Bulk		VAN_3537-21	34.7104	19.9421	23.5	0	210Pb
T1-3_92-93	1700	20	263.5	3	0	0	33	34	macro		LAN14-1-2 69-70cm	6128	0.25	59	183.5	3	Bulk		VANL1_90-91	349	37	100.5	3	macros
T1-4_57-58	2629	37	305.5	3	0	0	33	34	Rhus taitensis seed		LAN14-2-2 11-12cm	8092	0.25	77	208.5	3	Bulk		VANL1_28-29	124	24	38.5	3	macros
T1-4_74-75	3211	37	319.5	3	0	0	33	34	bulk		LAN14-1-3 17-18cm	5879	0.25	56	238.5	3	Bulk		VAN	494	4	128.5	0	tephra
T2-4_63-64	2259	37	379.5	3	0	0	3	4	bulk		LAN14-1-3 33-34cm	7794	0.25	74	254.5	3	Bulk		VANL2_58.59	923	26	168.5	3	macros
T1-5_58-59	3568	38	418.5	3	0	0	33	34	bulk		LAN14-1-3 68-59cm	8462	0.25	82	279.5	3	Bulk		VANL3_15-16	1262	35	227	3	macros
T2-5_59-60	3390	37	473.5	3	0	0	33	34	bulk		LAN14-1-3 77-78cm	9440	0.25	40	299.5	3	Bulk		VANL3_76-77	1608	25	288.5	3	macros
T1-6_60-61	4140	35	528.5	3	0	0	33	34	bulk										VANL3A_56-57	1853	37	334	3	macros
T1-6_69-70	4304	36	539.5	3	0	0	33	34	bulk
T1-7_53-54	5167	37	604.5	3	0	0	33	34	bulk
T2-7_50-51	3918	37	664.5	3	0	0	3	4	bulk
T2-8_67-69	5780	37	782	3	0	0	33	34	bulk
